# Supplementary material for: Histone Chaperone Nrp1 Mutation Affects the Acetylation of H3K56 in Tetrahymena thermophila
Source: Cells. 2022 Jan 25;11(3):408. doi: 10.3390/cells11030408 (PMC8833950; doi:10.3390/cells11030408)
Supplement: Supplementary file 1 [file cells-11-00408-s001.zip]

Archive with 1 entries (1 files):
- cells-1499236-supplementary.pdf
